# Supplementary material for: Multiplexed smFRET Nucleic Acid Sensing Using DNA Nanotweezers
Source: Biosensors (Basel). 2023 Jan 10;13(1):119. doi: 10.3390/bios13010119 (PMC9856376; doi:10.3390/bios13010119)
Supplement: Supplementary file 1 [file biosensors-13-00119-s001.zip]

Archive with 1 entries (1 files):
- biosensors-2114393-supplementary.pdf
